# Supplementary material for: The Diagnostic Significance of SLC26A2 and Its Potential Role in Ulcerative Colitis
Source: Biomedicines. 2025 Feb 13;13(2):461. doi: 10.3390/biomedicines13020461 (PMC11853232; doi:10.3390/biomedicines13020461)
Supplement: Supplementary file 1 [file biomedicines-13-00461-s001.zip]

Archive with 1 entries (1 files):
- biomedicines-3361333-supplementary.pdf
